# Supplementary material for: Bile canaliculi remodeling activates YAP via the actin cytoskeleton during liver regeneration
Source: Mol Syst Biol. 2020 Feb 24;16(2):e8985. doi: 10.15252/msb.20198985 (PMC7036714; doi:10.15252/msb.20198985)
Supplement: Supplementary file 2 — Code EV1 [file MSB-16-e8985-s002.zip]

Archive with 3 entries (2 files):
- Computer_Code_EV1/
- Computer_Code_EV1/README.txt
- Computer_Code_EV1/Spatio_temporal_model_of_YAP_activation.xml
