# Supplementary material for: Bile canaliculi remodeling activates YAP via the actin cytoskeleton during liver regeneration
Source: Mol Syst Biol. 2020 Feb 24;16(2):e8985. doi: 10.15252/msb.20198985 (PMC7036714; doi:10.15252/msb.20198985)
Supplement: Supplementary file 2 — Code EV1 [file MSB-16-e8985-s002.zip › Computer_Code_EV1/README.txt]

To use this spatio-temporal model, please download and install the free and open-source simulation software Morpheus from https://morpheus.gitlab.io and then load the xml file into Morpheus.
