# Supplementary material for: Bile canaliculi remodeling activates YAP via the actin cytoskeleton during liver regeneration
Source: Mol Syst Biol. 2020 Feb 24;16(2):e8985. doi: 10.15252/msb.20198985 (PMC7036714; doi:10.15252/msb.20198985)
Supplement: Supplementary file 4 — Source Data for Figure 1 [file MSB-16-e8985-s003.xlsx]

## Sheet: README
General note on source data:
1. Between datasets of individual Figures, sample IDs do not refer to the same samples (e.g. PH liver#1 in Fig. 1 is not the same sample as PH liver#1 of Fig.2)
2. Samples were excluded from the analysis when mice showed any signs of discomfort, when livers showed signs of necrosis or when tissue fixation by PFA perfusion was incomplete. Datasets of timecourses are thus sometimes missing individual time points.

## Sheet: Fig.1b
Source data Fig. 1b
	WT liver
	Sample 1		Sample 2		Sample 3		Sample 4
CV-PV zone	BC diameter (µm)	SEM (µm)	BC diameter (µm)	SEM (µm)	BC diameter (µm)	SEM (µm)	BC diameter (µm)	SEM (µm)					Average BC diameter (µm)	SEM
1	2.18358	0.032288	2.32514	0.034802	2.12099	0.02904	1.99651	0.036746					2.15655	0.068334
2	2.23791	0.028982	2.20112	0.033596	2.03916	0.027298	1.90799	0.030232					2.09655	0.076248
3	2.2259	0.03304	2.19498	0.033772	2.14447	0.02863	1.90858	0.027072					2.11848	0.071954
4	2.1053	0.029938	2.08143	0.033662	2.11134	0.02962	1.84375	0.029342					2.03545	0.064228
5	2.0846	0.028072	2.15139	0.036828	1.97338	0.035868	1.84137	0.032516					2.01269	0.067886
6	2.0213	0.034898	2.13745	0.0421	1.96289	0.040006	1.86013	0.033932					1.99544	0.057882
7	2.04285	0.03305	2.09872	0.033404	2.07191	0.047124	1.84447	0.03548					2.01449	0.057808
8	2.00038	0.036006	2.21378	0.036192	1.89487	0.040916	1.75549	0.038416					1.96613	0.09659
9	1.87198	0.030166	2.2404	0.041984	1.88509	0.04399	1.83264	0.040694					1.95753	0.094946
10	1.71872	0.029138	2.38644	0.036062	1.97462	0.046232	1.76092	0.03025					1.96018	0.152728
11	1.80123	0.032766	2.3419	0.037816	2.04749	0.03467	1.68165	0.031954					1.96807	0.146038
12	1.89819	0.029658	2.32732	0.034956	2.11243	0.036394	1.75331	0.033224					2.02281	0.125472
13	1.91531	0.032642	2.35292	0.033864	2.11543	0.035844	1.79357	0.030962					2.04431	0.12241
14	2.00903	0.031002	2.35809	0.034124	2.03357	0.041174	1.83209	0.029056					2.0582	0.109576
15	2.08453	0.02572	2.34066	0.039476	2.10872	0.040734	1.91619	0.032576					2.11253	0.087268
16	2.13288	0.025968	2.34966	0.038018	2.06234	0.033782	1.94995	0.026916					2.12371	0.084212
17	2.09623	0.023116	2.44614	0.038734	2.12376	0.03768	1.81773	0.026556					2.12097	0.128552
18	2.19028	0.026956	2.70867	0.044058	2.28758	0.039614	1.90362	0.030848					2.27254	0.16666
	0.8d post PH liver
	Sample 1		Sample 2		Sample 3
CV-PV zone	BC diameter (µm)	SEM (µm)	BC diameter (µm)	SEM (µm)	BC diameter (µm)	SEM (µm)							Average BC diameter (µm)	SEM
1	2.40662	0.043088	2.34131	0.036726	2.46527	0.040242							2.4044	0.035802
2	2.18876	0.03786	2.43523	0.03801	2.32519	0.046558							2.31639	0.071286
3	2.23027	0.048662	2.29859	0.045394	2.30042	0.046368							2.27643	0.023084
4	2.26325	0.061034	2.14026	0.044624	2.55722	0.057788							2.32024	0.123692
5	2.1614	0.05884	2.06609	0.046452	2.42328	0.057558							2.21693	0.106784
6	2.30069	0.055086	2.04025	0.041316	2.49403	0.052654							2.27833	0.131472
7	2.22685	0.062388	2.10195	0.045946	2.51272	0.053384							2.28051	0.121576
8	2.17126	0.053922	2.1404	0.051864	2.35197	0.053606							2.22121	0.065982
9	2.39561	0.06317	2.14561	0.04637	2.22511	0.048358							2.25544	0.073742
10	2.16694	0.059924	2.10742	0.052238	2.48132	0.051208							2.25189	0.115992
11	2.23664	0.056524	2.23943	0.04617	2.38327	0.051724							2.28645	0.04842
12	2.23998	0.049154	2.26256	0.045708	2.35223	0.043062							2.28492	0.034278
13	2.42865	0.06099	2.26374	0.043328	2.22868	0.050996							2.30702	0.061648
14	2.53457	0.053696	2.28925	0.04069	2.45243	0.058044							2.42542	0.072094
15	2.40229	0.058946	2.3441	0.039244	2.57835	0.048448							2.44158	0.070416
16	2.48457	0.048598	2.38613	0.039534	2.52872	0.03677							2.46647	0.042144
17	2.5441	0.047186	2.3846	0.041164	2.54125	0.03795							2.48998	0.052698
18	2.61504	0.036474	2.28707	0.04597	2.6464	0.044006							2.51617	0.114906
	1.5d post PH liver
	Sample 1		Sample 2		Sample 3		Sample 4		Sample 5
CV-PV zone	BC diameter (µm)	SEM (µm)	BC diameter (µm)	SEM (µm)	BC diameter (µm)	SEM (µm)	BC diameter (µm)	SEM (µm)	BC diameter (µm)	SEM (µm)			Average BC diameter (µm)	SEM
1	2.77677	0.042498	2.41652	0.034478	2.57599	0.04112	2.67199	0.04177	2.58517	0.040578			2.60529	0.059478
2	2.53462	0.03705	2.42358	0.032336	2.27741	0.04489	2.64277	0.035798	2.50443	0.039672			2.47656	0.060926
3	2.49949	0.04639	2.40515	0.030794	2.24337	0.040568	2.56766	0.043274	2.49085	0.03772			2.44131	0.055808
4	2.52762	0.049032	2.45056	0.03755	2.2315	0.049258	2.5537	0.044318	2.48484	0.040358			2.44964	0.05733
5	2.56077	0.04974	2.52061	0.038672	2.30304	0.046436	2.23851	0.042972	2.37979	0.045884			2.40054	0.061758
6	2.70117	0.051228	2.47857	0.044522	2.22308	0.04814	2.37103	0.048188	2.53276	0.045744			2.46132	0.07995
7	2.64964	0.042364	2.5695	0.04217	2.2759	0.040518	2.2495	0.043682	2.43045	0.045926			2.435	0.07871
8	2.62244	0.050038	2.5055	0.03621	2.21374	0.05269	2.39707	0.05746	2.33981	0.038066			2.41571	0.069894
9	2.38193	0.048634	2.47858	0.040968	2.22456	0.054624	2.60168	0.059352	2.46719	0.050838			2.43079	0.06234
10	2.33447	0.043524	2.64128	0.04534	2.40954	0.05083	2.43463	0.051036	2.47784	0.040016			2.45955	0.051052
11	2.39021	0.048372	2.79671	0.057144	2.24737	0.057164	2.56289	0.046346	2.50683	0.044868			2.5008	0.091628
12	2.46292	0.047392	2.50314	0.041744	2.34467	0.056208	2.51546	0.053258	2.38528	0.042374			2.44229	0.033364
13	2.4454	0.050936	2.79064	0.054074	2.30118	0.072704	2.53631	0.048802	2.4177	0.039692			2.49825	0.082174
14	2.63415	0.045002	2.77238	0.04551	2.12384	0.04967	2.67919	0.056282	2.42521	0.046364			2.52695	0.115706
15	2.59505	0.039378	2.82338	0.042868	2.31154	0.058412	2.65337	0.05028	2.47727	0.044158			2.57212	0.085776
16	2.586	0.038456	2.80225	0.038292	2.17487	0.058856	2.57001	0.045196	2.46917	0.044694			2.52046	0.102034
17	2.70526	0.042474	2.71272	0.036782	2.21879	0.058916	2.50916	0.04363	2.54643	0.044598			2.53847	0.089806
18	2.67848	0.046138	2.74078	0.033292	2.35607	0.068784	2.74401	0.04578	2.47736	0.025504			2.59934	0.077864
	2d post PH liver
	Sample 1		Sample 2		Sample 3		Sample 4		Sample 5		Sample 6
CV-PV zone	BC diameter (µm)	SEM (µm)	BC diameter (µm)	SEM (µm)	BC diameter (µm)	SEM (µm)	BC diameter (µm)	SEM (µm)	BC diameter (µm)	SEM (µm)	BC diameter (µm)	SEM (µm)	Average BC diameter (µm)	SEM
1	2.96862	0.039322	2.3639	0.03668	2.56366	0.036538	2.59391	0.048018	2.70818	0.043142	2.75685	0.033314	2.65919	0.08332
2	2.81921	0.043136	2.29599	0.038672	2.34903	0.039626	2.46081	0.05295	2.57619	0.053672	2.54567	0.040332	2.50782	0.076456
3	2.71337	0.035258	2.3926	0.044892	2.13004	0.032642	2.45775	0.047874	2.50401	0.048686	2.45813	0.051842	2.44265	0.076974
4	2.66339	0.042258	2.5036	0.04572	2.19812	0.037694	2.25903	0.046844	2.43094	0.050368	2.40266	0.052266	2.40962	0.06859
5	2.86662	0.053312	2.39901	0.040836	2.13329	0.046792	2.25166	0.050226	2.42269	0.048088	2.38331	0.047406	2.40943	0.101838
6	2.73791	0.065038	2.47729	0.060896	2.04128	0.051422	2.18841	0.057482	2.28078	0.048738	2.46646	0.04236	2.36535	0.100836
7	2.52506	0.061824	2.48326	0.04961	2.1372	0.051744	2.11647	0.041908	2.21251	0.047268	2.39357	0.03916	2.31134	0.073044
8	2.87789	0.057674	2.4065	0.046086	2.14746	0.045406	2.3302	0.056094	2.43985	0.055922	2.46757	0.050168	2.44491	0.098508
9	2.7208	0.057674	2.42847	0.04922	2.12689	0.0421	2.22804	0.054924	2.49948	0.055324	2.50288	0.057126	2.41776	0.086884
10	2.85029	0.055918	2.44264	0.047708	2.18855	0.050098	1.97437	0.05036	2.28757	0.045284	2.58318	0.041846	2.38776	0.12593
11	2.86084	0.055814	2.50232	0.056446	2.3537	0.0432	2.02948	0.055062	2.34391	0.051206	2.56259	0.05263	2.44214	0.112724
12	2.8437	0.056728	2.51233	0.051364	2.35405	0.039976	2.03783	0.054554	2.14817	0.060642	2.61101	0.053554	2.41785	0.122312
13	2.98845	0.058334	2.37051	0.041828	2.35237	0.04546	2.10263	0.050562	2.02468	0.052696	2.57853	0.044568	2.40286	0.142658
14	2.74388	0.056174	2.45169	0.044366	2.29869	0.042898	2.04931	0.047336	2.06742	0.061412	2.68625	0.059748	2.38287	0.121786
15	2.85129	0.04768	2.38799	0.035794	2.55509	0.044116	2.06845	0.040272	2.17848	0.050152	2.51862	0.05525	2.42665	0.114988
16	3.02375	0.03606	2.45588	0.040338	2.45111	0.042074	2.15858	0.045956	2.20851	0.041254	2.62427	0.047044	2.48702	0.128402
17	3.02409	0.037246	2.48162	0.039216	2.76007	0.042308	2.19087	0.047784	2.25024	0.03842	2.61984	0.04534	2.55446	0.128732
18	3.01795	0.036392	2.61672	0.040346	2.77224	0.04771	2.24105	0.045686	2.21457	0.04661	2.70194	0.03672	2.59408	0.12809
	3d post PH liver
	Sample 1		Sample 2		Sample 3		Sample 4
CV-PV zone	BC diameter (µm)	SEM (µm)	BC diameter (µm)	SEM (µm)	BC diameter (µm)	SEM (µm)	BC diameter (µm)	SEM (µm)					Average BC diameter (µm)	SEM
1	2.41866	0.040496	2.31377	0.04526	2.4259	0.032866	2.62622	0.042068					2.44614	0.065266
2	2.41046	0.040812	2.24273	0.042932	2.18513	0.054862	2.39841	0.04154					2.30918	0.056292
3	2.3866	0.040416	2.25075	0.0699	2.2457	0.056692	2.1983	0.042506					2.27034	0.040516
4	2.30001	0.043014	2.24905	0.058424	2.06618	0.057552	2.26682	0.055386					2.22052	0.052518
5	2.36841	0.042444	2.53273	0.07008	1.99284	0.044752	2.2875	0.04806					2.29537	0.113012
6	2.3225	0.048292	2.46308	0.0521	2.0946	0.055372	2.24575	0.041144					2.28148	0.076844
7	2.3256	0.046976	2.27659	0.057666	2.09855	0.047018	2.25895	0.042844					2.23992	0.049188
8	2.28971	0.050256	2.25241	0.057982	2.0786	0.052712	2.24125	0.04964					2.21549	0.04679
9	2.32059	0.042376	2.31577	0.053178	2.06031	0.048974	2.18534	0.043772					2.2205	0.061908
10	2.21947	0.042164	2.46112	0.055476	2.22463	0.052238	2.18711	0.04678					2.27308	0.063226
11	2.24433	0.050996	2.5001	0.05409	2.01897	0.049634	2.1958	0.045934					2.2398	0.099364
12	2.29373	0.053838	2.48286	0.050562	2.07473	0.047204	2.27598	0.040444					2.28183	0.083406
13	2.17261	0.057074	2.48933	0.056806	2.1562	0.049104	2.35352	0.048134					2.29291	0.079276
14	2.23938	0.050724	2.6175	0.052016	2.01868	0.054294	2.32049	0.04989					2.29901	0.123842
15	2.28137	0.044616	2.39347	0.046934	2.22173	0.05314	2.35952	0.042676					2.31402	0.038692
16	2.47625	0.045574	2.5181	0.049608	2.32376	0.043738	2.36086	0.035508					2.41974	0.04614
17	2.5003	0.039788	2.51297	0.045572	2.33657	0.037614	2.51033	0.045676					2.46504	0.04291
18	2.5259	0.044398	2.56313	0.042304	2.33723	0.04334	2.56188	0.044676					2.49703	0.053964
	5d post PH liver
	Sample 1		Sample 2		Sample 3
CV-PV zone	BC diameter (µm)	SEM (µm)	BC diameter (µm)	SEM (µm)	BC diameter (µm)	SEM (µm)							Average BC diameter (µm)	SEM
1	2.69796	0.049344	2.12675	0.034372	2.70765	0.040836							2.51079	0.19204
2	2.46485	0.035012	2.18399	0.036132	2.68817	0.0456							2.44567	0.14586
3	2.4806	0.053026	1.97619	0.03179	2.46283	0.043848							2.30654	0.165256
4	2.4866	0.055604	2.14272	0.0404	2.34705	0.048628							2.32546	0.099854
5	2.40814	0.05375	2.19454	0.055128	2.21094	0.04608							2.27121	0.06863
6	2.43599	0.057428	2.02857	0.03716	2.11443	0.04438							2.193	0.124
7	2.70746	0.06841	1.94499	0.04393	2.15582	0.046826							2.26942	0.22732
8	2.39881	0.052366	2.08021	0.050946	2.1287	0.052248							2.20257	0.099112
9	2.44422	0.059294	2.15433	0.058554	2.11677	0.041436							2.23844	0.103462
10	2.54353	0.062784	2.04392	0.038498	2.02556	0.03842							2.20434	0.16968
11	2.39695	0.053988	2.07681	0.047446	2.17281	0.051292							2.21553	0.09485
12	2.33574	0.041262	1.96023	0.050338	2.23565	0.044534							2.1772	0.11227
13	2.42187	0.047332	2.09327	0.048242	2.14546	0.040112							2.2202	0.101954
14	2.54162	0.051518	2.05352	0.047104	2.00733	0.039774							2.20082	0.17092
15	2.40372	0.040158	2.00597	0.036188	2.01345	0.040724							2.14105	0.131356
16	2.56548	0.045482	2.1799	0.037344	1.98696	0.040534							2.24411	0.170064
17	2.62605	0.036044	2.18504	0.039366	2.22688	0.047866							2.34599	0.14055
18	2.69154	0.041902	2.14738	0.046706	2.39986	0.042358							2.41293	0.15722
