# Supplementary material for: Bile canaliculi remodeling activates YAP via the actin cytoskeleton during liver regeneration
Source: Mol Syst Biol. 2020 Feb 24;16(2):e8985. doi: 10.15252/msb.20198985 (PMC7036714; doi:10.15252/msb.20198985)
Supplement: Supplementary file 5 — Source Data for Figure 2 [file MSB-16-e8985-s004.xlsx]

## Sheet: README
General note on source data:
1. Between datasets of individual Figures, sample IDs do not refer to the same samples (e.g. PH liver#1 in Fig. 1 is not the same sample as PH liver#1 of Fig.2)
2. Samples were excluded from the analysis when mice showed any signs of discomfort, when livers showed signs of necrosis or when tissue fixation by PFA perfusion was incomplete. Datasets of timecourses are thus sometimes missing individual time points.

## Sheet: Fig. 2b
Source data Fig. 2b
Sham operated mice	Sham timecourse #1		Sham timecourse #2		Sham timecourse #3		Sham timecourse #4		Sham timecourse #5
timepoint (days post Sham OP)	Apical F-actin intensity (a.u.)	SEM	Apical F-actin intensity (a.u.)	SEM	Apical F-actin intensity (a.u.)	SEM	Apical F-actin intensity (a.u.)	SEM	Apical F-actin intensity (a.u.)	SEM	Average apical F-actin (a.u.)	SEM	Apical F-actin (normalized)	SEM
0	4.37139e+09	9.37408e+07	4.47866e+09	7.87119e+07	5.31075e+09	6.88249e+07	5.93933e+09	1.55703e+08	3.20801e+09	5.44614e+08	4.66163e+09	4.6285e+08	1	0.0992894
0.5	4.70257e+09	1.66663e+08	4.06473e+09	1.00698e+08	4.90179e+09	1.76786e+08	4.15703e+09	1.92212e+08	6.46821e+09	4.30274e+08	4.85887e+09	4.32405e+08	1.04231	0.0927585
0.8	4.05261e+09	1.41537e+08			4.40164e+09	5.04368e+07	3.54825e+09	9.32325e+07	4.58587e+09	1.24532e+08	4.14709e+09	2.28191e+08	0.889623	0.048951
1	4.3059e+09	2.29102e+08	3.67836e+09	9.7958e+07	3.22126e+09	5.03537e+07	3.0491e+09	5.10503e+07	5.43546e+09	3.43488e+08	3.93802e+09	4.32956e+08	0.844773	0.0928767
1.5			3.81805e+09	9.14166e+07	5.51513e+09	9.15169e+07	3.03641e+09	7.41424e+07	3.98751e+09	2.26509e+08	4.08927e+09	5.18452e+08	0.87722	0.111217
1.8			4.48773e+09	1.59334e+08	3.47513e+09	1.39616e+08	4.0543e+09	1.18452e+08	1.91347e+09	1.15487e+08	3.48266e+09	5.62682e+08	0.74709	0.120705
2	4.3789e+09	9.88403e+07			2.48926e+09	6.41688e+07	4.34919e+09	1.21348e+08	1.89086e+09	1.38644e+08	3.27705e+09	6.3938e+08	0.702985	0.137158
2.5	4.26196e+09	6.77533e+07			4.83082e+09	1.57769e+08	4.73111e+09	1.68276e+08			4.60796e+09	1.7538e+08	0.988488	0.037622
2.8	3.03991e+09	9.7218e+07	3.95594e+09	1.0263e+08	2.58887e+09	1.03456e+08	3.59426e+09	1.80427e+08	1.46993e+09	1.10937e+08	2.92978e+09	4.33247e+08	0.628489	0.0929389
3			4.09688e+09	7.63991e+07	2.58714e+09	1.69807e+08			3.82427e+09	1.93011e+08	3.50276e+09	4.64525e+08	0.751403	0.0996487
PH mice	PH timecourse #1		PH timecourse #2		PH timecourse #3		PH timecourse #4		PH timecourse #5
timepoint (days post PH)	Apical F-actin intensity (a.u.)	SEM	Apical F-actin intensity (a.u.)	SEM	Apical F-actin intensity (a.u.)	SEM	Apical F-actin intensity (a.u.)	SEM	Apical F-actin intensity (a.u.)	SEM	Average apical F-actin (a.u.)	SEM	Apical F-actin (normalized)	SEM
0	2.68375e+09	8.6668e+07	2.65931e+09	9.17198e+07	3.36281e+09	2.88557e+07	2.91696e+09	1.41827e+08	3.51242e+09	9.08134e+07	3.02705e+09	1.75146e+08	1	0.0578604
0.5	3.08658e+09	8.63485e+07			3.08914e+09	7.64887e+07	3.5647e+09	2.14299e+08	2.61567e+09	4.56598e+07	3.08902e+09	1.93722e+08	1.02047	0.063997
0.8	3.23874e+09	8.83503e+07	2.9723e+09	5.95577e+07					2.10881e+09	9.599e+07	2.77328e+09	3.41024e+08	0.916167	0.112659
1	3.3158e+09	1.36686e+08	3.10479e+09	9.87414e+07			2.63449e+09	6.25263e+07			3.01836e+09	2.01369e+08	0.997129	0.0665232
1.5	3.35328e+09	9.83837e+07	3.1015e+09	4.14137e+07	2.77744e+09	1.01428e+08	3.96567e+09	1.88981e+08	4.47538e+09	2.23293e+08	3.53466e+09	3.05339e+08	1.16769	0.10087
1.8	3.06579e+09	1.13325e+08	2.94879e+09	6.65778e+07			2.91064e+09	1.07816e+08	1.91577e+09	7.68007e+07	2.71025e+09	2.66875e+08	0.895344	0.0881635
2	3.14491e+09	1.40346e+08			3.6286e+09	1.05459e+08	2.50645e+09	1.4976e+08	3.35669e+09	1.41249e+08	3.15916e+09	2.3903e+08	1.04364	0.0789647
2.5	2.67438e+09	5.35317e+07	3.23261e+09	1.53628e+08					2.29308e+09	9.8853e+07	2.73336e+09	2.72818e+08	0.902978	0.0901269
2.8	2.14903e+09	6.48323e+07	3.25143e+09	8.69435e+07	2.48853e+09	7.71965e+07	2.91119e+09	1.07543e+08	3.95943e+09	2.47529e+08	2.95192e+09	3.13512e+08	0.975181	0.10357
3	2.80447e+09	8.08144e+07	2.75326e+09	5.99541e+07	2.35774e+09	7.98404e+07			2.78922e+09	3.49221e+08	2.67617e+09	1.06686e+08	0.884085	0.0352442

## Sheet: Fig. 2d
Source data Fig. 2d
Sham operated mice	Sham timecourse #1		Sham timecourse #2		Sham timecourse #3		Sham timecourse #4
timepoint (days post Sham OP)	pMLC intensity (a.u.)	SEM	pMLC intensity (a.u.)	SEM	pMLC intensity (a.u.)	SEM	pMLC intensity (a.u.)	SEM			Average pMLC intensity (a.u.)	SEM	pMLC intensity(normalized)	SEM
0	4.2272e+09	3.18505e+08	4.17097e+09	3.02584e+08	3.91306e+09	1.36949e+08	5.0861e+09	9.80922e+07			4.34933e+09	2.54932e+08	1	0.058614
0.5	4.90843e+09	4.92127e+08	5.41541e+09	2.04632e+08	4.1033e+09	2.8471e+08	5.59514e+09	3.94842e+08			5.00557e+09	3.34052e+08	1.15088	0.0768055
0.8	5.0304e+09	1.81873e+08	5.31394e+09	2.95321e+08	5.98159e+09	3.68237e+08	5.54815e+09	1.73189e+08			5.46852e+09	2.01128e+08	1.25732	0.0462435
1	5.42631e+09	2.40313e+08	5.03013e+09	1.67313e+08	5.21255e+09	3.6019e+08					5.223e+09	1.14486e+08	1.20087	0.0263226
1.5	4.07712e+09	1.55109e+08	4.787e+09	2.71847e+08			4.91039e+09	3.16007e+08			4.59151e+09	2.59646e+08	1.05568	0.059698
1.8	4.39454e+09	1.98604e+08	4.12488e+09	1.95762e+08			5.10329e+09	8.75775e+07			4.54091e+09	2.9177e+08	1.04405	0.0670839
2	6.7749e+09	6.28585e+08	5.30035e+09	3.94372e+08	5.1898e+09	2.60335e+08	5.26599e+09	1.55868e+08			5.63276e+09	3.81414e+08	1.29509	0.0876949
2.5	2.83292e+09	2.02246e+08	4.34279e+09	2.43213e+08			4.13142e+09	2.62064e+08			3.76904e+09	4.72023e+08	0.86658	0.108528
2.8	7.06836e+09	5.96806e+08	5.72492e+09	1.92933e+08	4.4689e+09	2.31665e+08	4.35703e+09	1.4811e+08			5.4048e+09	6.35323e+08	1.24267	0.146074
3	3.11949e+09	1.23905e+08			5.55342e+09	1.07429e+08	4.5987e+09	1.48408e+08			4.42387e+09	7.08033e+08	1.01714	0.162791
PH mice	PH timecourse #1		PH timecourse #2		PH timecourse #3		PH timecourse #4		PH timecourse #5
timepoint (days post PH)	pMLC intensity (a.u.)	SEM	pMLC intensity (a.u.)	SEM	pMLC intensity (a.u.)	SEM	pMLC intensity (a.u.)	SEM	pMLC intensity (a.u.)	SEM	Average pMLC intensity (a.u.)	SEM	pMLC intensity (normalized)	SEM
0	4.6342e+09	9.69991e+07	4.12481e+09	3.83579e+08	5.7901e+09	5.49781e+08	5.0437e+09	4.82481e+08	4.53092e+09	1.41758e+08	4.82474e+09	2.82171e+08	1	0.0584841
0.5	8.09478e+09	2.40506e+08	6.60139e+09	1.68615e+08	5.31359e+09	3.80188e+08			8.63631e+09	4.6407e+08	7.16152e+09	7.51365e+08	1.48433	0.155731
0.8			7.48996e+09	3.46441e+08			6.88097e+09	3.17293e+08			7.18547e+09	3.04494e+08	1.48929	0.0631109
1					6.37548e+09	1.01262e+09	6.35103e+09	7.13424e+08	4.94656e+09	3.34384e+08	5.89102e+09	4.72283e+08	1.221	0.0978876
1.5	6.49415e+09	8.35971e+08	7.43897e+09	5.43007e+08	9.5593e+09	5.61401e+08	7.75368e+09	2.94641e+08	8.29232e+09	2.67387e+08	7.90768e+09	5.0583e+08	1.63899	0.104841
1.8			7.76334e+09	1.1046e+08	7.59678e+09	3.47267e+08	8.09427e+09	2.77868e+08	8.08239e+09	1.02489e+08	7.8842e+09	1.22686e+08	1.63412	0.0254284
2	9.24348e+09	6.63978e+08	8.06594e+09	2.47275e+08	7.35284e+09	4.03677e+08	9.5977e+09	1.00474e+09			8.56499e+09	5.2003e+08	1.77522	0.107784
2.5			8.14138e+09	1.0385e+08			7.39148e+09	1.80857e+08	7.73124e+09	2.01473e+08	7.7547e+09	2.16798e+08	1.60728	0.0449346
2.8	6.25854e+09	1.31072e+08	8.5198e+09	5.81315e+08	8.141e+09	5.62606e+08	9.30734e+09	7.4742e+08			8.05667e+09	6.46727e+08	1.66986	0.134044
3	7.1666e+09	5.13828e+08	7.23362e+09	3.73576e+08			5.87138e+09	7.8748e+07			6.7572e+09	4.43333e+08	1.40053	0.0918873
