# Supplementary material for: Bile canaliculi remodeling activates YAP via the actin cytoskeleton during liver regeneration
Source: Mol Syst Biol. 2020 Feb 24;16(2):e8985. doi: 10.15252/msb.20198985 (PMC7036714; doi:10.15252/msb.20198985)
Supplement: Supplementary file 6 — Source Data for Figure 3 [file MSB-16-e8985-s005.xlsx]

## Sheet: README
General note on source data:
1. Between datasets of individual Figures, sample IDs do not refer to the same samples (e.g. PH liver#1 in Fig. 1 is not the same sample as PH liver#1 of Fig.2)
2. Samples were excluded from the analysis when mice showed any signs of discomfort, when livers showed signs of necrosis or when tissue fixation by PFA perfusion was incomplete. Datasets of timecourses are thus sometimes missing individual time points.

## Sheet: Fig. 3c
Source data Fig.3c
YAP IF quantification
PH mice	PH timecourse #1		PH timecourse #2		PH timecourse #3		PH timecourse #4		PH timecourse #5
timepoint (days post PH)	Nuclear YAP intensity (a.u.)	SEM	Nuclear YAP intensity (a.u.)	SEM	Nuclear YAP intensity (a.u.)	SEM	Nuclear YAP intensity (a.u.)	SEM	Nuclear YAP intensity (a.u.)	SEM	Average nuclear YAP intensity (a.u.)	SEM	Nuclear YAP intensity (normalized)	SEM
0	7669.37	386.276	7986.69	138.411	6544.29	98.1755	7087.87	588.282	5078.85	214.334	6873.42	512.237	1	0.0745243
0.5	9748.02	131.115			9228.66	96.7751	11505.4	287.119	7313.16	200.907	9448.8	862.574	1.37469	0.125494
0.8	9896.77	242.851	10291.8	121.34			10710.2	256.99			10299.6	234.842	1.49847	0.0341668
1	9987.56	140.224	8062.81	275.258					7631.43	255.732	8560.6	724.266	1.24546	0.105372
1.5			8584.14	122.701	11480.3	123.172	10261.9	448.905	8406.61	269.288	9683.24	730.415	1.4088	0.106267
1.8	10168	168.655	10246.8	138.112			10847.4	204.566	8688.38	272.326	9987.64	458.894	1.45308	0.0667636
2	11642.9	269.016	12340.3	390.524	9489.19	125.669	8526.36	250.801	8105	244.471	10020.7	842.534	1.4579	0.122579
2.5	8444.63	474.972	8297.62	203.727			6906.95	161.691			7883.06	489.9	1.14689	0.0712747
2.8	6860.24	237.921	7898.43	256.577	9363.36	134.016	10803.7	460.998	8839.5	148.395	8753.04	667.012	1.27346	0.0970422
3	6102.37	751.547	8449.95	293.893	8441.29	309.995	8077.51	163.164			7767.78	561.88	1.13012	0.0817468
3.5	7363.83	202.768	7188.15	453.212	6883.65	311.323	9732.55	517.76			7792.05	654.395	1.13365	0.0952067
3.8	8607.56	357.311	8846.29	500.659	7471.05	105.705	7353.99	118.704			8069.73	383.298	1.17405	0.0557653
4	6992.36	490.639	6569.95	111.021	7836.85	254.181	6655.89	348.691			7013.76	289.105	1.02042	0.0420613
4.5	8669.54	282.81	7882.36	433.973	7233.43	131.498	6814.51	432.702			7649.96	404.662	1.11298	0.0588736
4.8	6489.05	123.179	6785.07	132.108			6814.01	105.801			6696.04	103.833	0.974195	0.0151064
5	6620.34	292.063	8022.15	153.974			6671.18	448.73			7104.56	459.029	1.03363	0.0667832
5.5	7852.52	139.662	8340.58	312.738	7026.74	253.244	5503.58	97.98			7180.85	621.363	1.04473	0.0904009
7	7516.85	134.398	5678.98	172.175	6592.2	168.501	4714.71	145.654			6125.68	601.62	0.891214	0.0875286
Sham mice	Sham timecourse #1		Sham timecourse #2		Sham timecourse #3		Sham timecourse #4
timepoint (days post Sham OP)	Nuclear YAP intensity (a.u.)	SEM	Nuclear YAP intensity (a.u.)	SEM	Nuclear YAP intensity (a.u.)	SEM	Nuclear YAP intensity (a.u.)	SEM			Average nuclear YAP intensity (a.u.)	SEM	Nuclear YAP intensity (normalized)	SEM
0	10078.2	487.769	10297.7	212.368	10034.8	522.111	8924.84	778.769			9833.89	308.431	1	0.0313641
0.5	10124.1	95.026	11081.3	268.916	10696.7	316.328	11227.2	248.78			10782.4	246.295	1.09645	0.0250455
0.8	10596.4	241.657			9893.73	322.844	9708.37	519.134			10066.2	270.458	1.02362	0.0275026
1	9343.26	405.699	7871.55	108.744	9239.84	133.328	7027.57	262.511			8370.55	559.346	0.851195	0.0568795
1.5			8659.06	86.0551	7738.13	269.757	12278.6	510.516			9558.6	1385.75	0.972007	0.140915
1.8	9575.55	109.507	9648.89	224.626	8312.41	651.569	9428.91	562.374			9241.44	313.033	0.939755	0.0318321
2	8186.01	305.647			9380.43	228.805	7462.79	252.562			8343.08	559.119	0.848401	0.0568564
2.5	9085.85	336.29			10626.8	439.897	10842.5	344.075			10185	553.107	1.03571	0.056245
2.8	7864.29	637.994	7761.86	103.399	9396	322.351	7171.4	274.181			8048.39	474.443	0.818434	0.0482457
3	8448.32	380.141	7762.08	202.665			8217.34	191.046			8142.58	201.598	0.828012	0.0205003
3.5	9279.26	687.196	8522.47	219.774	10348.4	593.556					9383.36	529.651	0.954187	0.0538598
3.8	7823.78	336.329	7764.68	208.056	7097.41	223.287					7561.96	232.897	0.768969	0.0236831
4	9057.7	206.248	8580.2	88.6898	8973.74	370.405					8870.55	147.183	0.902039	0.014967
4.5	10023.9	105.456	10546	175.439	6776.93	263.691					9115.64	1179.03	0.926962	0.119894
4.8	8121.86	98.7526	7806.37	223.598	6889.47	292.716					7605.9	369.612	0.773438	0.0375855
5	6623.44	457.038	8581.65	80.4808	7613.23	330.263					7606.11	565.298	0.773459	0.0574847
5.5	8978.69	326.045	8939.52	172.362	7822.61	543.772					8580.27	378.999	0.872521	0.0385401
7	7299.12	339.368	9463.72	135.623	8077.48	200.301					8280.11	633.027	0.841998	0.0643721
PCNA IF quantification
PH mice	PH timecourse #1		PH timecourse #2		PH timecourse #3		PH timecourse #4		PH timecourse #5
timepoint (days post PH)	Nuclear PCNA intensity (a.u.)	SEM	Nuclear PCNA intensity (a.u.)	SEM	Nuclear PCNA intensity (a.u.)	SEM	Nuclear PCNA intensity (a.u.)	SEM	Nuclear PCNA intensity (a.u.)	SEM	Average nuclear PCNA intensity (a.u.)	SEM	Nuclear PCNA intensity (normalized)	SEM
0	1556.1	66.5328	1206.92	22.1899	1359.95	37.0341	1445.4	48.5962	1295.1	16.1736	1372.69	60.2451	1	0.0438882
0.5	1956.03	23.6128			1449.84	16.3281	1516.45	15.9518	1210.21	68.2895	1533.13	155.546	1.11688	0.113314
0.8	1980.69	19.3142	1407.38	48.7436			1766.74	32.3914			1718.27	167.266	1.25175	0.121852
1	1565.53	38.6689	1485.19	61.6903					1489.73	81.5279	1513.48	26.0557	1.10256	0.0189815
1.5			1944.87	110.251	2470.54	88.8526	2270.45	61.3178	2528.76	190.01	2303.65	131.767	1.6782	0.0959916
1.8	2095.38	80.163	2714.61	195.133			3408.53	208.166	2452	115.621	2667.63	277.655	1.94336	0.20227
2	2159.4	41.0483	4059.48	233.806	3268.26	213.338	2214.7	142.676	2564.11	178.284	2853.19	360.555	2.07853	0.262663
2.5	1820.25	25.5696	2097.73	79.2807			1769.15	52.332			1895.71	102.082	1.38101	0.0743662
2.8	1513.72	10.6068	1813.32	48.2404	1535.53	35.762	1838.57	44.8175	1616.93	92.7779	1663.61	68.5846	1.21193	0.0499635
3	1580.06	47.3425	1521.4	74.9425	1533.01	54.1756	1791.93	29.7397			1606.6	63.0634	1.1704	0.0459414
3.5	1803.34	24.0541	1293.14	23.8158	1559.83	97.1003	1592.96	63.6725			1562.32	104.68	1.13814	0.0762585
3.8	1665.02	10.363	1426.32	74.9505	1224.54	35.9064	1473.75	36.1782			1447.41	90.4451	1.05443	0.0658888
4	1421.38	60.0492	1313.79	38.7741	1211.37	15.9148	1355.03	36.0212			1325.39	43.9974	0.965541	0.0320519
4.5	1530.74	26.9182	1259.16	88.9416	1270.04	54.2936	1193.73	91.7638			1313.42	74.3751	0.956818	0.0541819
4.8	1571.25	24.3284	1099.5	20.085			1313.32	25.1188			1328.02	136.381	0.967459	0.0993527
5	1427.72	9.67295	1115.68	41.234			1235.01	58.8437			1259.47	90.9041	0.91752	0.0662232
5.5	1695.5	26.3632	1202.07	46.7973	1133.55	43.5984	1385.07	41.1637			1354.05	125.587	0.986416	0.0914896
7	1547.95	45.4837	1036.54	17.5177	1090.84	45.1257	1087.93	26.1105			1190.81	119.696	0.867502	0.0871978
Sham mice	Sham timecourse #1		Sham timecourse #2		Sham timecourse #3		Sham timecourse #4
timepoint (days post Sham)	Nuclear PCNA intensity (a.u.)	SEM	Nuclear PCNA intensity (a.u.)	SEM	Nuclear PCNA intensity (a.u.)	SEM	Nuclear PCNA intensity (a.u.)	SEM			Average nuclear PCNA intensity (a.u.)	SEM	Nuclear PCNA intensity (normalized)	SEM
0	2412.68	30.4227	2632.03	54.2864	2208.42	149.649	2403.74	138.923			2414.22	86.5571	1	0.0358531
0.5	2328.79	62.1292	2666.55	77.0305	2436.43	68.0228	2420.4	75.6215			2463.04	71.8602	1.02022	0.0297654
0.8	2253.55	99.5992			1934.24	98.0937	2376.76	91.9609			2188.18	131.858	0.906374	0.0546172
1	2238.57	103.673	1843.63	27.2082	2286.2	92.0566	2224.89	27.5484			2148.32	102.41	0.889863	0.0424196
1.5			2312.39	31.1886	2289.12	75.4544	2283.02	116.287			2294.84	8.95013	0.950555	0.00370726
1.8	2409.46	118.843	2501.73	204.915	2065.85	144.855	2175.15	36.1129			2288.05	101.043	0.94774	0.0418532
2	2052.99	47.285			2040.84	95.746	1848.58	51.6296			1980.8	66.2063	0.820475	0.0274235
2.5	1964.48	140.141			2089.96	81.7368	2559.91	96.4415			2204.78	181.219	0.913251	0.0750633
2.8	2014.41	133.897	1705.86	25.2243	2183.54	28.3261	2429.33	33.5248			2083.29	151.93	0.862924	0.0629314
3	2405.28	114.483	1910.24	92.1405			1946.71	61.8814			2087.41	159.283	0.864632	0.0659771
3.5	2300.75	130.366	2213.21	46.5731	2638.27	94.0041					2384.07	129.584	0.987515	0.0536755
3.8	1982.41	67.1571	1813.1	45.966	1922.31	73.5663					1905.94	49.5566	0.789467	0.020527
4	2188.73	68.9914	1751.98	34.2015	2013.71	126.848					1984.81	126.903	0.822134	0.0525651
4.5	2193.52	53.1882	2345.19	25.8176	1904.17	38.6352					2147.63	129.364	0.889575	0.0535844
4.8	1915.27	34.4036	1997.91	69.041	1967.03	72.4308					1960.07	24.1091	0.811887	0.00998631
5	1731.87	87.3584	1872.17	37.1814	2034.78	61.815					1879.61	87.5202	0.778559	0.036252
5.5	1965.13	33.2488	2155.53	73.5152	2423.63	48.9347					2181.43	132.991	0.903577	0.0550865
7	1686.05	74.6801	2107.18	24.7954	1791.81	37.3167					1861.68	126.49	0.771132	0.0523937

## Sheet: Fig. 3d
Source data Fig.3d
PH timecourses
	WT (Control for PH mice) liver#1		WT (Control for PH mice) liver#2		WT (Control for PH mice) liver#3		WT (Control for PH mice) liver#4		WT (Control for PH mice) liver#5
CV-PV zone	Nuclear YAP intensity (a.u.)	SEM	Nuclear YAP intensity (a.u.)	SEM	Nuclear YAP intensity (a.u.)	SEM	Nuclear YAP intensity (a.u.)	SEM	Nuclear YAP intensity (a.u.)	SEM	Average nuclear YAP intensity WT (a.u.)	SEM	Average nuclear YAP intensity WT (normalized)	SEM
1	10300	390.597	9535.37	295.146	12619	227.102	14077.7	1164.65	12046.2	1124.03	11715.6	814.316	1	0.098297
2	10075.5	503.261	10744.8	439.884	11648	336.724	12445.3	1095.7	11586.2	370.273	11300	407.572	1	0.051008
3	9774.07	172.488	9929.7	462.036	10235.5	624.183	10629.2	1047.31	10218.7	520.972	10157.5	146.844	1	0.020445
4	9691.87	177.97	9557.47	214.502	9545.58	1134.1	7127.15	277.962	9688.16	408.322	9122.05	499.689	1	0.077468
5	10074.7	276.207	8309.41	216.755	8045.99	665.123	7013.08	280.602	8428.96	434.985	8374.42	492.906	1	0.083238
6	9360.22	122.084	8989.17	177.747	8015.81	302.039	6054.09	600.439	7579.54	820.71	7999.77	582.764	1	0.103022
7	9541.01	484.519	9196.78	429.961	8184.32	265.162	7320.15	674.176	7325.22	483.585	8313.5	461.903	1	0.078575
8	9073.04	625.575	9879.41	398.656	9064.45	182.487	8627.19	764.376	8937.05	386.567	9116.23	207.154	1	0.032136
9	8753.69	746.958	10008.9	278.369	8819.18	218.493	9110.81	1209.06	9093.61	279.085	9157.25	224.582	1	0.034684
10	9046.92	824.359	9543.65	294.148	8972.44	184.643	9839.29	897.456	10197.6	348.091	9519.97	232.94	1	0.034604
	0.8d post PH liver#1		0.8d post PH liver#2		0.8d post PH liver#3
CV-PV zone	Nuclear YAP intensity (a.u.)	SEM	Nuclear YAP intensity (a.u.)	SEM	Nuclear YAP intensity (a.u.)	SEM					Average nuclear YAP intensity 0.8d post PH (a.u.)	SEM	Average nuclear YAP intensity 0.8d post PH (normalized)	SEM
1	11784.7	158.139	12908.4	393.757	12673.7	499.324					12455.6	342.23	1.06316	0.079461
2	12402.6	548.302	13664.1	340.614	13742.1	1074.2					13269.6	434.102	1.1743	0.057182
3	12419.1	129.966	12899.3	1117.45	13648.4	549.647					12988.9	357.682	1.27876	0.039771
4	13005.8	273.501	12767.2	340.088	12826.8	571.843					12866.6	71.7016	1.4105	0.077663
5	13330.5	348.563	12680.8	424.599	11596.5	307.118					12535.9	505.762	1.49693	0.106819
6	13489.6	427.78	12799.1	320.996	12990.8	719.912					13093.2	205.794	1.6367	0.121973
7	13431	455.54	12432.6	473.334	14051.7	543.534					13305.1	471.599	1.60042	0.105474
8	13513.5	548.293	13748.2	363.346	12529.9	450.522					13263.9	373.174	1.45497	0.052619
9	13108.6	487.369	13965.3	699.649	13780.1	527.571					13618	260.26	1.48713	0.046238
10	13738.9	818.504	12422.4	662.472	12324.6	458.847					12828.6	456.016	1.34755	0.058152
	1.5d post PH liver#1		1.5d post PH liver#2		1.5d post PH liver#3		1.5d post PH liver#4
CV-PV zone	Nuclear YAP intensity (a.u.)	SEM	Nuclear YAP intensity (a.u.)	SEM	Nuclear YAP intensity (a.u.)	SEM	Nuclear YAP intensity (a.u.)	SEM			Average nuclear YAP intensity 1.5d post PH (a.u.)	SEM	Average nuclear YAP intensity 1.5d post PH (normalized)	SEM
1	13025.4	333.343	13103	309.263	15665.6	540.74	14866.1	1799			14165	656.364	1.20907	0.101001
2	14651.6	675.662	14797.8	362.531	15310.7	633.202	13536.9	398.47			14574.2	373.542	1.28976	0.057069
3	16046.6	973.877	15264	531.256	15684.9	1823.67	14788	532.555			15445.9	271.406	1.52065	0.034601
4	14203.3	712.768	14070.9	439.334	13622.2	1189.15	13462.8	563.035			13839.8	176.781	1.51718	0.085338
5	12931.3	1088.36	14078.8	507.899	12603.3	764.59	12427.3	506.368			13010.2	371.204	1.55356	0.101617
6	12755.2	511.341	13662.2	473.238	13771.3	720.277	12581.9	373.037			13192.7	305.459	1.64913	0.126057
7	13739.8	463.2	14547.5	382.152	14229.3	586.724	15050.5	748.55			14391.8	275.324	1.73113	0.101725
8	15516.8	762.49	14212.8	521.816	13562	593.441	15202.9	714.28			14623.6	449.934	1.60413	0.061357
9	14803.2	473.65	14603.7	323.827	13399.8	800.313	14674.1	614.442			14370.2	326.084	1.56927	0.052433
10	13014	493.205	12638	361.725	12819.7	969.896	14153.1	817.858			13156.2	341.059	1.38196	0.049264
	2d post PH liver#1		2d post PH liver#2		2d post PH liver#3		2d post PH liver#4		2d post PH liver#5
CV-PV zone	Nuclear YAP intensity (a.u.)	SEM	Nuclear YAP intensity (a.u.)	SEM	Nuclear YAP intensity (a.u.)	SEM	Nuclear YAP intensity (a.u.)	SEM	Nuclear YAP intensity (a.u.)	SEM	Average nuclear YAP intensity 2d post PH (a.u.)	SEM	Average nuclear YAP intensity 2d post PH (normalized)	SEM
1	11123.4	433.77	11515.9	1019.88	14340.3	290.397	13558.5	421.692	14032	1190.12	12914	665.613	1.10229	0.095383
2	11930.4	906.241	13733.5	474.097	15167.8	464.474	15493.4	806.551	13730	1152.62	14011	633.261	1.23992	0.071698
3	13459.5	702.163	14214.4	525.72	14330.3	984.313	13899.9	741.387	13443.1	560.746	13869.4	184.678	1.36545	0.026837
4	14092.9	458.803	14514.7	593.815	14487	543.482	14349	588.816	11506.3	867.19	13790	575.789	1.51172	0.104123
5	14721	722.964	14199.8	869.865	12639.5	558.439	13600.9	833.556	11051.8	309.453	13242.6	647.829	1.58132	0.121025
6	15103.5	445.756	12965.6	770.767	13045.2	730.892	13441.2	458.739	14019.6	972.388	13715	394.077	1.71443	0.134256
7	15213.4	178.608	13494.6	401.112	14653.4	1182.71	13942.8	837.453	15614.8	915.837	14583.8	391.239	1.75423	0.108233
8	15214.7	253.119	15837	590.209	13328.2	632.315	14144.2	609.012	15698.4	444.511	14844.5	481.706	1.62836	0.064508
9	14877.9	437.029	15146.4	757.067	14143.3	713.528	14052	593.54	15845.9	942.602	14813.1	332.407	1.61764	0.053774
10	14050	553.018	14538.3	733.991	14257.1	375.536	14101.2	723.166	14512.6	772.182	14291.8	101.368	1.50125	0.038246
	3d post PH liver#1		3d post PH liver#2		3d post PH liver#3		3d post PH liver#4
CV-PV zone	Nuclear YAP intensity (a.u.)	SEM	Nuclear YAP intensity (a.u.)	SEM	Nuclear YAP intensity (a.u.)	SEM	Nuclear YAP intensity (a.u.)	SEM			Average nuclear YAP intensity 3d post PH (a.u.)	SEM	Average nuclear YAP intensity 3d post PH (normalized)	SEM
1	10216.2	1198.64	10846	711.727	11641.2	282.657	11191.2	340.143			10973.6	300.41	0.936666	0.069972
2	10719.6	1353	11987.4	844.111	11295.8	407.141	11408.4	594.784			11352.8	259.79	1.00467	0.042915
3	10722.8	1672.23	10539.9	466.615	10708.6	647.454	12677.8	582.751			11162.3	506.879	1.09893	0.05237
4	11812.3	1838.59	10322.2	1001.67	10536	328.28	11218	590.899			10972.1	338.988	1.20281	0.075645
5	11059.7	1279.81	10316.1	453.718	10958	769.825	9747	346.738			10520.2	305.81	1.25623	0.082466
6	11539.4	1546.88	9958.31	290.201	10478.6	269.266	10107.2	419.262			10520.9	356.701	1.31515	0.105673
7	10956.5	1242.49	11827.5	611.601	11161.1	267.584	10924.9	409.012			11217.5	209.953	1.34931	0.079108
8	10654.7	1148.52	11802.3	499.345	10868.6	327.688	11320	634.31			11161.4	254.701	1.22435	0.039429
9	10482.9	1311.04	10478.8	995.633	10563	628.532	10418	694.027			10485.7	29.7349	1.14507	0.02827
10	10399.4	1149.33	10410.4	340.873	10515.4	596.417	9240.46	294.221			10141.4	301.456	1.06528	0.041014
	5d post PH liver#1		5d post PH liver#2		5d post PH liver#3
CV-PV zone	Nuclear YAP intensity (a.u.)	SEM	Nuclear YAP intensity (a.u.)	SEM	Nuclear YAP intensity (a.u.)	SEM					Average nuclear YAP intensity 5d post PH (a.u.)	SEM	Average nuclear YAP intensity 5d post PH (normalized)	SEM
1	8224.96	719.696	7057.35	191.53	10202.2	469.528					8494.84	917.812	0.725085	0.093152
2	8325.47	903.726	9084.22	486.137	10202.2	584.476					9203.98	545.077	0.814514	0.056479
3	8456.02	716.455	8031.87	190.487	8431.83	671.914					8306.57	137.529	0.817781	0.017975
4	8827.8	589.298	8213.98	354.972	8860.01	433.749					8633.93	210.181	0.946491	0.056736
5	9103.55	387.711	7753.69	579.909	8115.11	579.958					8324.12	403.439	0.993993	0.075787
6	8994.05	464.99	8713.82	501.464	8013.02	496.027					8573.63	291.747	1.07174	0.086171
7	9271.13	288.501	9858.66	415.408	8779.16	769.924					9302.98	312.033	1.11902	0.072624
8	9358.49	311.318	9533.88	301.133	8182.47	398.936					9024.95	424.27	0.989987	0.051692
9	8966.9	118.06	10211.2	339.251	8511.44	630.245					9229.84	507.989	1.00793	0.060732
10	8898.48	143.531	9347.14	306.146	8674.1	570.821					8973.24	197.852	0.94257	0.031046
Sham timecourses
	WT(Control for Sham mice) liver#1		WT(Control for Sham mice) liver#2		WT (Control for Sham mice) liver#3		WT (Control for Sham mice) liver#4
CV-PV zone	Nuclear YAP intensity (a.u.)	SEM	Nuclear YAP intensity (a.u.)	SEM	Nuclear YAP intensity (a.u.)	SEM	Nuclear YAP intensity (a.u.)	SEM			Average nuclear YAP intensity WT (a.u.)	SEM	Average nuclear YAP intensity WT (normalized)	SEM
1	10379.9	141.53	10641.6	169.302	12053.6	353.813	11755.3	491.729			11207.6	410.377	1	0.051783
2	10096.9	764.407	10269.9	360.825	11458.5	905.239	11095.5	535.572			10730.2	326.173	1	0.042989
3	9567.4	569.838	10077.6	262.937	10861.2	921.018	10127.7	844.198			10158.5	266.26	1	0.037067
4	10157.4	877.73	9212.05	384.154	8802.97	1043.07	8711.44	1356.91			9220.96	330.56	1	0.050698
5	9282.15	474.746	8811.81	468.126	8205.5	739.576	8357.88	802.601			8664.34	242.88	1	0.039644
6	9252.64	471.511	9461.76	450.442	7903.28	810.115	8756.99	400.93			8843.67	346.547	1	0.055417
7	9708.3	272.903	9514.17	476.415	8434.69	491.246	9188.02	723.008			9211.3	280.238	1	0.043025
8	9422.8	590.33	9493.24	229.357	8671.81	864.658	9138.22	755.64			9181.52	186.427	1	0.028715
9	9210.54	681.823	9216.65	275.927	8893.72	981.173	8777.73	833.088			9024.66	111.627	1	0.017493
10	8575.45	236.822	9016.62	185.591	9327.88	1450.48	9321.04	881.894			9060.25	177.145	1	0.027651
	0.8d post Sham liver#1		0.8d post Sham liver#2		0.8d post Sham liver#3
CV-PV zone	Nuclear YAP intensity (a.u.)	SEM	Nuclear YAP intensity (a.u.)	SEM	Nuclear YAP intensity (a.u.)	SEM					Average nuclear YAP intensity 0.8d post Sham OP (a.u.)	SEM	Average nuclear YAP intensity 0.8d post Sham OP(normalized)	SEM
1	9853.05	284.329	11259.3	795.734	10205.3	664.471					10439.2	422.464	0.931443	0.050834
2	10161.7	243.034	11179	655.441	10425.1	274.621					10588.6	304.843	0.986804	0.041315
3	9897.56	328.822	10677.4	331.574	10389.4	569.836					10321.4	227.658	1.01604	0.034806
4	9303.17	188.741	9611.06	371.387	9628.61	368.618					9514.28	105.678	1.03181	0.038724
5	8879.15	464.008	7819.41	241.002	9099.7	243.452					8599.42	395.168	0.992507	0.053425
6	9148.26	332.708	7841.38	683.508	8829.52	529.098					8606.39	393.416	0.973169	0.058594
7	10243.8	266.795	8635.36	1001.01	9008.33	653.922					9295.84	486.073	1.00918	0.061051
8	9532.7	385.258	9092.79	855.149	9059.09	529.358					9228.2	152.563	1.00508	0.026317
9	9586.64	175.307	9202.85	538.059	9450.51	524.275					9413.34	112.341	1.04307	0.017928
10	8997.22	586.482	9527.66	222.07	9490.23	693.735					9338.37	170.916	1.0307	0.027604
	1.5d post Sham liver#1		1.5d post Sham liver#2		1.5d post Sham liver#3
CV-PV zone	Nuclear YAP intensity (a.u.)	SEM	Nuclear YAP intensity (a.u.)	SEM	Nuclear YAP intensity (a.u.)	SEM					Average nuclear YAP intensity 1.5d post Sham OP (a.u.)	SEM	Average nuclear YAP intensity 1.5d post Sham OP (normalized)	SEM
1	8997.82	173.44	8709.71	433.889	11454.2	197.708					9720.56	870.779	0.867319	0.083935
2	8790.79	192.131	8745.22	221.78	9828.88	508.602					9121.63	353.869	0.85009	0.041897
3	9041.59	155.037	8572.72	257.897	8419.42	282.153					8677.91	187.147	0.854253	0.028995
4	8252.28	158.125	8086.66	256.284	7452.91	508.794					7930.62	243.592	0.860065	0.040602
5	7596.15	197.509	7497.96	158.607	6438.8	200.926					7177.64	370.505	0.828412	0.048661
6	7612.79	184.479	6998.89	500.92	5931.06	353.835					6847.58	491.331	0.774292	0.063303
7	7709.44	188.029	7891.57	651.909	6660.11	635.466					7420.38	383.749	0.805573	0.048335
8	7928.92	302.213	8218.2	754.193	7308.61	424.403					7818.57	268.31	0.851556	0.033955
9	7660.1	241.494	8194.23	506.85	7705.09	256.444					7853.14	171.038	0.870187	0.021795
10	7963.57	233.768	8649.76	331.766	8554.99	522.732					8389.44	214.685	0.925961	0.02982
	2d post Sham liver#1		2d post Sham liver#2		2d post Sham liver#3
CV-PV zone	Nuclear YAP intensity (a.u.)	SEM	Nuclear YAP intensity (a.u.)	SEM	Nuclear YAP intensity (a.u.)	SEM					Average nuclear YAP intensity 2d post Sham OP (a.u.)	SEM	Average nuclear YAP intensity 2d post Sham OP (normalized)	SEM
1	8090.16	262.623	8689.87	204.352	7899.4	153.809					8226.48	238.151	0.734009	0.034262
2	8268.75	611.749	8649.08	247.435	8073.22	287.068					8330.35	169.065	0.776347	0.028376
3	7877.46	499.317	8187.07	527.365	8416.96	292.808					8160.5	156.306	0.803319	0.026079
4	7928.55	299.215	7641.42	920.487	7457.34	280.117					7675.77	137.107	0.832427	0.033341
5	7458.34	533.453	6860.12	635.516	6640.7	181.684					6986.39	244.331	0.806338	0.03614
6	6975.81	300.63	6167.5	205.485	6832.23	409.416					6658.52	248.98	0.752913	0.040781
7	7174.26	256.287	7363.28	314.872	7519.15	576.362					7352.23	99.7159	0.798176	0.026587
8	7823.06	275.96	7378.6	155.401	7914.89	459.258					7705.51	165.594	0.839242	0.024813
9	7769.23	193.203	7840.55	369.417	8116.6	460.804					7908.79	105.925	0.876354	0.015977
10	7453.16	307.97	7756.12	517.247	7842.9	596.218					7684.06	118.137	0.848107	0.021095
	3d post Sham liver#1		3d post Sham liver#2		3d post Sham liver#3
CV-PV zone	Nuclear YAP intensity (a.u.)	SEM	Nuclear YAP intensity (a.u.)	SEM	Nuclear YAP intensity (a.u.)	SEM					Average nuclear YAP intensity 3d post Sham OP (a.u.)	SEM	Average nuclear YAP intensity 3d post Sham OP (normalized)	SEM
1	9326.76	334.925	8912.19	477.431	9228.32	219.905					9155.75	125.055	0.816924	0.031926
2	9321.69	834.011	8841.66	251.788	8777.67	178.11					8980.34	171.671	0.836922	0.030053
3	9551.81	483.571	8682.34	527.212	9075.39	264.238					9103.18	251.378	0.896117	0.034118
4	9168.88	455.648	8423.89	281.375	8208.52	134.305					8600.43	290.945	0.932705	0.045973
5	7703.73	663.808	7771.89	503.746	7206.71	103.561					7560.77	178.124	0.872632	0.031953
6	7647.88	702.701	8378.6	483.093	7439.74	516.324					7822.07	284.678	0.884483	0.047302
7	8061.54	389.049	8093.97	179.543	8223.97	422.241					8126.49	49.6301	0.882231	0.027376
8	7704.66	333.55	8670.14	246.286	8637.57	163.134					8337.45	316.536	0.908069	0.039096
9	8007.03	291.202	8728.97	187.116	8880.67	329.097					8538.89	269.513	0.946173	0.032075
10	8525.91	406.882	8773.47	144.275	9368.04	382.612					8889.14	249.886	0.981115	0.033596
	5d post Sham liver#1		5d post Sham liver#2		5d post Sham liver#3
CV-PV zone	Nuclear YAP intensity (a.u.)	SEM	Nuclear YAP intensity (a.u.)	SEM	Nuclear YAP intensity (a.u.)	SEM					Average nuclear YAP intensity 5d post Sham OP (a.u.)	SEM	Average nuclear YAP intensity 5d post Sham OP (normalized)	SEM
1	8086.84	297.549	8465.61	212.445	9995.42	499.515					8849.29	583.4	0.78958	0.059544
2	8363.71	344.401	8226.56	153.325	9290.77	307.663					8627.02	334.232	0.803994	0.039592
3	8068.54	899.395	8339.39	227.169	8622.28	181.418					8343.4	159.864	0.821324	0.026666
4	7774.88	170.168	7304.54	381.037	7831.41	355.125					7636.94	167.001	0.828216	0.034778
5	7254.69	520.217	7390.48	206.083	6759.56	291.145					7134.91	191.724	0.82348	0.031977
6	6828.21	610.499	6923.26	166.449	6618	169.076					6789.82	90.1861	0.767761	0.031767
7	7778.66	241.411	7688.29	185.205	6959.71	509.84					7475.55	259.239	0.811564	0.037439
8	7630.86	467.755	7501.58	206.548	7018.73	473.788					7383.73	186.273	0.804194	0.026043
9	8119.19	1022.23	7896.69	175.921	6546.4	314.534					7520.76	491.397	0.833356	0.055418
10	7829.94	818.904	7997.75	204.652	7091.38	429.416					7639.69	278.403	0.84321	0.034871
