# Supplementary material for: Bile canaliculi remodeling activates YAP via the actin cytoskeleton during liver regeneration
Source: Mol Syst Biol. 2020 Feb 24;16(2):e8985. doi: 10.15252/msb.20198985 (PMC7036714; doi:10.15252/msb.20198985)
Supplement: Supplementary file 7 — Source Data for Figure 6 [file MSB-16-e8985-s006.xlsx]

## Sheet: README
General note on source data:
1. Between datasets of individual Figures, sample IDs do not refer to the same samples (e.g. PH liver#1 in Fig. 1 is not the same sample as PH liver#1 of Fig.2)
2. Samples were excluded from the analysis when mice showed any signs of discomfort, when livers showed signs of necrosis or when tissue fixation by PFA perfusion was incomplete. Datasets of timecourses are thus sometimes missing individual time points.

## Sheet: Fig.6b
Source data Fig. 6b
	Sham (Saline Control) liver #1		Sham (Saline Control) liver #2		Sham (Saline Control) liver #3		Sham (Saline Control) liver #4		Sham (Saline Control) liver #5		Sham (Saline Control) liver #6		Sham (Saline Control) liver #7		Sham (Saline Control) liver #8
CV-PV zone	BC diameter (µm)	SEM	BC diameter (µm)	SEM	BC diameter (µm)	SEM	BC diameter (µm)	SEM	BC diameter (µm)	SEM	BC diameter (µm)	SEM	BC diameter (µm)	SEM	BC diameter (µm)	SEM	Average BC diameter (µm)	SEM
1	2.08776	0.031656	2.50814	0.03681	2.28948	0.036812	2.69665	0.042968	2.59288	0.036266	2.19807	0.03458	2.12796	0.03724	2.18741	0.029952	2.33605	0.081708
2	2.02506	0.032992	2.42122	0.035892	2.19994	0.037004	2.51714	0.038036	2.48943	0.037258	2.18007	0.031952	2.30345	0.059106	2.23584	0.04005	2.29652	0.060022
3	1.97561	0.034734	2.34545	0.047986	2.06491	0.035476	2.3268	0.038776	2.44522	0.038916	2.20645	0.041202	2.10437	0.050078	2.13754	0.035388	2.20079	0.056546
4	1.93818	0.0409	2.22264	0.050566	2.11601	0.039774	2.30918	0.045864	2.37403	0.04656	2.09889	0.043924	2.12547	0.059376	1.946	0.039432	2.1413	0.055268
5	1.9424	0.041392	2.05039	0.048546	2.05003	0.05142	2.36891	0.043716	2.43953	0.040698	2.09399	0.041786	1.96269	0.043058	1.81515	0.037072	2.09039	0.0752
6	1.75431	0.041238	2.11911	0.046026	2.19809	0.057974	2.20865	0.049488	2.40152	0.046736	2.30247	0.045776	1.99384	0.048638	1.80438	0.04462	2.0978	0.081484
7	1.70884	0.039626	2.12479	0.051586	2.22794	0.051752	2.23587	0.047926	2.45768	0.042818	2.17373	0.042304	2.00038	0.049726	1.74416	0.048882	2.08417	0.090274
8	1.66431	0.042804	2.08691	0.051538	2.28245	0.065578	2.23613	0.044134	2.45643	0.048814	2.14756	0.046978	1.94361	0.045192	1.76268	0.053604	2.07251	0.094804
9	1.99409	0.056352	2.08519	0.047918	2.33766	0.061554	2.19948	0.038202	2.46443	0.04801	2.0684	0.04093	2.03384	0.045606	1.90452	0.042698	2.13595	0.065992
10	1.94856	0.04632	2.13256	0.05782	2.16547	0.05372	2.31179	0.046736	2.38424	0.044154	2.13993	0.041014	2.08985	0.053046	1.84606	0.044752	2.12731	0.061838
11	2.01356	0.04581	2.27027	0.055774	2.04185	0.054604	2.41025	0.04716	2.49222	0.049778	2.32484	0.046944	2.17757	0.052546	2.0737	0.056082	2.22553	0.062838
12	1.91247	0.039618	2.30972	0.0468	2.00752	0.050172	2.59942	0.044526	2.34736	0.045554	2.22781	0.038566	2.01514	0.040302	2.00357	0.045082	2.17788	0.08266
13	1.85498	0.042116	2.31233	0.050864	2.08759	0.057862	2.5477	0.04267	2.36501	0.043802	2.38103	0.047778	2.1384	0.05346	2.04893	0.045132	2.217	0.079
14	1.77192	0.033524	2.20764	0.050164	2.05574	0.048428	2.59348	0.046738	2.37905	0.044544	2.33692	0.043126	2.22588	0.058588	2.06811	0.039478	2.20484	0.087386
15	1.88473	0.033036	2.25703	0.040702	1.9793	0.041132	2.56672	0.041296	2.38751	0.040582	2.45325	0.046394	2.18624	0.033822	2.07003	0.041182	2.2231	0.084298
16	1.94007	0.034426	2.1685	0.04037	1.9945	0.034442	2.59122	0.032328	2.3061	0.044456	2.37945	0.038136	2.23606	0.031718	2.10663	0.036768	2.21532	0.075052
17	2.00649	0.040872	2.14953	0.034342	2.04955	0.037852	2.64377	0.03434	2.54508	0.048414	2.55544	0.033314	2.27764	0.036406	2.00863	0.033	2.27952	0.094212
18	1.99397	0.052322	2.38467	0.04341	2.15043	0.052602	2.68875	0.037684	2.61116	0.055808	2.6103	0.032178	2.36839	0.037814	2.121	0.042314	2.36608	0.091536
	Sham (Fasudil) liver #1		Sham (Fasudil) liver #2		Sham (Fasudil) liver #3		Sham (Fasudil) liver #4		Sham (Fasudil) liver #5		Sham (Fasudil) liver #6		Sham (Fasudil) liver #7
CV-PV zone	BC diameter (µm)	SEM	BC diameter (µm)	SEM	BC diameter (µm)	SEM	BC diameter (µm)	SEM	BC diameter (µm)	SEM	BC diameter (µm)	SEM	BC diameter (µm)	SEM			Average BC diameter (µm)	SEM
1	2.24488	0.040494	2.43436	0.035386	2.7621	0.044566	2.58736	0.031338	2.58942	0.03657	1.93926	0.034134	2.29902	0.038378			2.40806	0.103436
2	2.39429	0.043196	2.18197	0.03068	2.60735	0.03917	2.58798	0.03617	2.44966	0.036084	1.87448	0.0354	2.2119	0.039396			2.32966	0.098234
3	2.3359	0.05281	2.20612	0.03458	2.61584	0.038592	2.58423	0.045636	2.37838	0.042094	1.73164	0.032418	2.1836	0.036172			2.29082	0.112628
4	2.13391	0.048658	2.10693	0.032836	2.3026	0.033858	2.59078	0.045326	2.14299	0.040602	1.83762	0.035158	2.11716	0.035974			2.176	0.08642
5	2.06747	0.051838	2.13051	0.042502	2.29939	0.048208	2.44183	0.042312	2.22212	0.05166	1.76847	0.035482	2.20542	0.040198			2.16217	0.079802
6	2.21355	0.049512	2.2215	0.042594	2.2887	0.048416	2.51543	0.045972	2.29025	0.047574	1.79263	0.031098	2.40294	0.051274			2.24643	0.085664
7	2.15507	0.06479	2.11176	0.04753	2.36993	0.057104	2.45989	0.04785	2.37299	0.06153	1.90381	0.041364	2.44762	0.04915			2.26015	0.078658
8	1.98648	0.051684	2.13482	0.044136	2.24169	0.050872	2.37753	0.054292	2.29938	0.046992	1.85227	0.03683	2.22067	0.04993			2.15898	0.069442
9	2.00905	0.054374	2.04413	0.041642	2.01791	0.049368	2.45433	0.05657	2.2497	0.045776	1.91442	0.036616	2.3369	0.045504			2.14663	0.075818
10	2.12811	0.05489	2.12177	0.04062	2.10324	0.05967	2.30858	0.046926	2.45134	0.041954	1.86861	0.037942	2.47398	0.050376			2.20795	0.081658
11	2.05906	0.049918	2.39509	0.05602	2.39692	0.057424	2.34568	0.045462	2.56771	0.051876	1.92234	0.038176	2.47063	0.048772			2.3082	0.087494
12	2.13353	0.053724	2.3786	0.04051	2.21932	0.052998	2.42914	0.04245	2.60158	0.042834	1.98136	0.04005	2.51662	0.056836			2.32288	0.083498
13	2.16466	0.04993	2.50061	0.044624	2.22624	0.047502	2.46514	0.041894	2.70951	0.046978	1.97985	0.036496	2.51673	0.039636			2.36611	0.09485
14	2.03146	0.05405	2.51497	0.035904	2.33176	0.055346	2.54615	0.042436	2.67516	0.046092	1.92962	0.03826	2.5659	0.049312			2.37072	0.108402
15	2.22765	0.043162	2.49635	0.038616	2.5677	0.043592	2.62493	0.038896	2.70341	0.051064	1.89992	0.033092	2.48702	0.040658			2.42957	0.1048
16	2.06995	0.038366	2.45519	0.035042	2.53233	0.03858	2.4978	0.032526	2.79696	0.048234	1.95661	0.031324	2.51569	0.033234			2.4035	0.109818
17	2.16765	0.035224	2.49604	0.030306	2.5852	0.03627	2.69404	0.03648	2.72447	0.03451	1.85292	0.025818	2.56814	0.029456			2.44121	0.120012
18	2.1872	0.034102	2.63851	0.0309	2.7687	0.034906	2.68879	0.042356	2.71886	0.0345	1.94149	0.030294	2.56987	0.037416			2.50192	0.118478
	PH (Saline Control) liver #1		PH (Saline Control) liver #2		PH (Saline Control) liver #3		PH (Saline Control) liver #4		PH (Saline Control) liver #5		PH (Saline Control) liver #6		PH (Saline Control) liver #7
CV-PV zone	BC diameter (µm)	SEM	BC diameter (µm)	SEM	BC diameter (µm)	SEM	BC diameter (µm)	SEM	BC diameter (µm)	SEM	BC diameter (µm)	SEM	BC diameter (µm)	SEM			Average BC diameter (µm)	SEM
1	2.59731	0.044736	2.94686	0.038516	2.51705	0.033226	2.71152	0.040392	2.55438	0.036682	2.24531	0.032694	2.49999	0.051508			2.58177	0.080946
2	2.53958	0.044934	2.84121	0.030294	2.52398	0.035002	2.60986	0.035794	2.35737	0.033986	2.35946	0.03754	2.33687	0.044158			2.50976	0.06843
3	2.52981	0.04011	2.77727	0.036072	2.56482	0.053774	2.46965	0.041064	2.50221	0.042366	2.28122	0.035768	2.17184	0.03446			2.47097	0.07441
4	2.22139	0.046288	2.75383	0.039528	2.51899	0.05536	2.47187	0.042598	2.41744	0.058242	2.25185	0.047424	2.18324	0.040726			2.40266	0.076472
5	2.27752	0.056538	2.73853	0.040746	2.4777	0.060774	2.42522	0.044718	2.47531	0.050918	2.28724	0.038382	2.28034	0.05089			2.42312	0.062724
6	2.11801	0.049852	2.61758	0.042362	2.54881	0.059434	2.60767	0.048058	2.42209	0.042156	2.19006	0.04942	2.35998	0.055006			2.40917	0.075232
7	2.16197	0.050434	2.65775	0.045618	2.61527	0.054118	2.59507	0.048126	2.33256	0.040692	2.19057	0.046544	2.33872	0.057938			2.41313	0.078444
8	2.25325	0.046754	2.85864	0.044366	2.55717	0.058778	2.58088	0.050942	2.45787	0.049752	2.26502	0.03911	2.30702	0.046358			2.46855	0.08261
9	2.25778	0.052862	2.72849	0.049538	2.47501	0.07602	2.7176	0.052688	2.39036	0.049542	2.3011	0.046016	2.32794	0.049934			2.4569	0.073522
10	2.32308	0.051796	2.881	0.048192	2.60696	0.060262	2.53852	0.05023	2.46161	0.058806	2.32545	0.042316	2.36892	0.044036			2.50079	0.075356
11	2.43057	0.047068	2.95602	0.05469	2.59548	0.06416	2.5064	0.050608	2.38923	0.04577	2.33278	0.045228	2.37814	0.055124			2.51266	0.081048
12	2.52346	0.057928	2.80799	0.053132	2.51589	0.05896	2.75546	0.046524	2.48218	0.044582	2.30093	0.040622	2.34568	0.048946			2.53309	0.071882
13	2.50019	0.059466	2.88388	0.043908	2.59815	0.064758	2.65682	0.052342	2.45643	0.049318	2.29393	0.040826	2.36519	0.050448			2.53637	0.07478
14	2.5629	0.053432	2.82018	0.046578	2.61967	0.056996	2.64282	0.037826	2.35577	0.050916	2.44811	0.047276	2.30559	0.043028			2.53643	0.067822
15	2.58511	0.049124	2.83361	0.046674	2.73903	0.053928	2.77648	0.037216	2.50447	0.040698	2.26644	0.044462	2.31977	0.051674			2.57499	0.084488
16	2.48965	0.050538	2.76763	0.034018	2.769	0.043974	2.7197	0.042356	2.56513	0.038662	2.2759	0.04371	2.3181	0.046152			2.55787	0.078144
17	2.55023	0.046098	2.81926	0.036878	2.75062	0.048742	2.72278	0.04508	2.57645	0.041328	2.37345	0.040312	2.25053	0.044004			2.57762	0.0785
18	2.51881	0.043602	2.83285	0.042604	2.7847	0.045936	2.85292	0.055514	2.60956	0.04196	2.54524	0.042714	2.2475	0.039596			2.62737	0.081794
	PH (Fasudil) liver #1		PH (Fasudil) liver #2		PH (Fasudil) liver #3		PH (Fasudil) liver #4		PH (Fasudil) liver #5		PH (Fasudil) liver #6		PH (Fasudil) liver #7		PH (Fasudil) liver #8
CV-PV zone	BC diameter (µm)	SEM	BC diameter (µm)	SEM	BC diameter (µm)	SEM	BC diameter (µm)	SEM	BC diameter (µm)	SEM	BC diameter (µm)	SEM	BC diameter (µm)	SEM	BC diameter (µm)	SEM	Average BC diameter (µm)	SEM
1	2.73419	0.040936	2.71776	0.038142	2.79795	0.039914	2.73697	0.03902	2.81861	0.031138	2.95313	0.053434	2.97688	0.040654	2.62495	0.029464	2.79505	0.042384
2	2.7724	0.037914	2.60664	0.040278	2.87003	0.038142	2.76628	0.04466	2.71552	0.038726	2.81538	0.048	2.91847	0.037152	2.57519	0.039884	2.75499	0.042242
3	2.64763	0.046526	2.71133	0.046546	2.88523	0.040154	2.73554	0.045486	2.69094	0.043418	2.59169	0.045526	2.85427	0.033612	2.416	0.065236	2.69158	0.052464
4	2.55337	0.042864	2.84747	0.044976	2.83771	0.050568	2.85736	0.056024	2.59127	0.051544	2.53668	0.058676	2.77678	0.053	2.42294	0.054672	2.67795	0.06039
5	2.59926	0.040608	2.6759	0.049426	2.76336	0.049002	2.71974	0.055168	2.70825	0.060518	2.51725	0.06068	2.84135	0.065224	2.36705	0.064302	2.64902	0.053224
6	2.62634	0.044568	2.5246	0.056414	2.64396	0.05822	2.66428	0.049886	2.81879	0.062832	2.40312	0.055164	2.6896	0.060118	2.53661	0.065102	2.61341	0.044256
7	2.59919	0.049134	2.4885	0.060758	2.76726	0.04576	2.5815	0.052304	2.61887	0.057876	2.54096	0.060186	2.88941	0.060102	2.70339	0.087854	2.64864	0.046314
8	2.59573	0.040996	2.78491	0.063504	2.86283	0.043382	2.71419	0.06012	2.6179	0.05991	2.62967	0.075338	2.78778	0.06529	2.56799	0.059696	2.69512	0.038132
9	2.6032	0.04442	2.65113	0.064728	2.65688	0.04169	2.75086	0.056118	2.69737	0.055464	2.70845	0.05958	2.88992	0.059022	2.64111	0.060794	2.69987	0.031572
10	2.70675	0.035516	2.68243	0.056662	2.74649	0.041944	2.84945	0.062918	2.70536	0.054042	2.74079	0.060344	2.92997	0.062602	2.61542	0.056298	2.74708	0.035064
11	2.6364	0.040852	2.89933	0.05807	2.76624	0.041588	2.87053	0.047818	2.73497	0.052868	2.60499	0.068748	2.86217	0.05566	2.63234	0.049504	2.75087	0.041762
12	2.61829	0.03853	3.02791	0.048528	2.74435	0.04456	2.78462	0.054496	2.84189	0.05308	2.61995	0.052264	2.8186	0.04686	2.54834	0.059054	2.75049	0.054534
13	2.70502	0.038186	2.99445	0.050354	2.89206	0.044366	2.79916	0.053942	2.9049	0.056404	2.79487	0.065524	2.85038	0.056448	2.69291	0.051962	2.82922	0.036232
14	2.69156	0.042296	2.96444	0.044864	2.75763	0.039662	2.87218	0.058918	2.90284	0.066194	2.71959	0.061996	2.73427	0.049128	2.676	0.049526	2.78981	0.0382
15	2.89537	0.04045	2.97861	0.058146	2.82805	0.034036	2.94877	0.052118	2.91586	0.043784	2.70629	0.048288	3.05396	0.04756	2.71448	0.042294	2.88017	0.043612
16	2.91258	0.034918	3.02386	0.049742	2.86941	0.044374	2.85543	0.044476	2.9497	0.03995	2.68211	0.04861	2.99774	0.02985	2.72138	0.042294	2.87653	0.043388
17	2.93605	0.037248	3.19117	0.04424	2.8592	0.035714	2.8829	0.044192	3.04116	0.042478	2.71339	0.036996	2.95827	0.029842	2.76253	0.037652	2.91808	0.053862
18	3.09046	0.051498	3.24454	0.044358	2.84771	0.032888	2.99463	0.047974	3.22197	0.059884	2.91537	0.03611	2.95093	0.027366	3.04037	0.036852	3.03825	0.049996

## Sheet: Fig.6d
Source data Fig. 6d
	WT liver #1		WT liver #2		WT liver #3		WT liver #4		WT liver #5		WT liver #6		WT liver #7		WT liver #8		WT liver #9
CV-PV zone	Nuclear YAP intensity (a.u.)	SEM	Nuclear YAP intensity (a.u.)	SEM	Nuclear YAP intensity (a.u.)	SEM	Nuclear YAP intensity (a.u.)	SEM	Nuclear YAP intensity (a.u.)	SEM	Nuclear YAP intensity (a.u.)	SEM	Nuclear YAP intensity (a.u.)	SEM	Nuclear YAP intensity (a.u.)	SEM	Nuclear YAP intensity (a.u.)	SEM	Average Nuclear YAP intensity (a.u.)	SEM	Norm. average Nuclear YAP intensity (a.u.)	SEM
1	10474.2	336.852	10145.8	468.124	11162.1	655.481	10471.3	1374.08	10972.6	410.643	10450.6	449.587	11156.9	196.22	10420	340.481	10438	341.751	10632.4	122.195	1	0.016253
2	10394.4	933.826	11426.2	895.37	11868.6	1058.16	9366.64	1276.18	10787	350.179	10282.3	312.938	10570.9	410.984	11393.2	241.846	10274.3	240.43	10707.1	253.428	1	0.033473
3	10207.7	1022.97	10278	760.571	10541.6	1012.02	8827.96	1237.55	9843.37	396.798	10319.8	254.221	9502.46	392.136	9786.28	351.829	9963.03	486.942	9918.92	172.792	1	0.024636
4	8875.62	603.755	8793.98	491.52	9103.16	522.74	9050.86	1309.49	9037.52	569.199	9741.83	648.359	9007.61	376.388	9599.93	357.94	9522.19	356.119	9192.52	113.158	1	0.017409
5	9046.11	512.092	8002.65	678.888	9059.65	1186.74	8808.91	1312.95	9064.25	561.37	9672.9	341.786	7937.5	183.62	8771.07	435.347	8505.76	339.28	8763.2	183.134	1	0.029554
6	8871.95	708.522	8704.21	300.33	8470.26	338.104	8735.7	1283.71	8820.75	582.162	8626.15	426.881	8604.56	247.043	8737.37	274.763	8904.34	338.453	8719.48	46.0251	1	0.007465
7	9391.79	1343.94	9578.09	763.829	9065.39	407.104	9415.66	1396.2	8524.23	542.745	9355.9	503.225	9266.7	248.323	8522.47	210.094	8876.99	356.29	9110.8	130.254	1	0.020219
8	8321.46	806.809	9947.57	674.541	8862.7	440.445	9538.77	1478.93	8407.78	294.701	8304.01	284.57	8788.88	312.388	8411.18	451.563	9408.88	389.268	8887.92	202.346	1	0.032197
9	9473.18	940.854	8767.72	713.935	7687.54	298.173	9871.4	1508.9	9302.46	326.53	8920.72	197.862	9519.4	492.233	8561.35	274.135	9363.57	371.061	9051.93	218.187	1	0.034088
10	9181.21	717.492	8102.05	719.971	7265.48	211	10032.7	1352.66	9365.23	285.22	8419.2	184.739	9679.6	239.916	9779.39	415.26	9051.74	293.43	8986.29	299.427	1	0.047122
	Sham (Saline Control) liver #1		Sham (Saline Control) liver #2		Sham (Saline Control) liver #3		Sham (Saline Control) liver #4		Sham (Saline Control) liver #5		Sham (Saline Control) liver #6		Sham (Saline Control) liver #7		Sham (Saline Control) liver #8
CV-PV zone	Nuclear YAP intensity (a.u.)	SEM	Nuclear YAP intensity (a.u.)	SEM	Nuclear YAP intensity (a.u.)	SEM	Nuclear YAP intensity (a.u.)	SEM	Nuclear YAP intensity (a.u.)	SEM	Nuclear YAP intensity (a.u.)	SEM	Nuclear YAP intensity (a.u.)	SEM	Nuclear YAP intensity (a.u.)	SEM			Average Nuclear YAP intensity (a.u.)	SEM	Norm. average Nuclear YAP intensity (a.u.)	SEM
1	10882.7	463.487	12590.7	482.573	9719.58	486.109	11273.3	506.434	11276.8	243.349	11987	423.669	10171.5	471.752	11519.3	658.737			11177.6	327.674	1.05128	0.033102
2	10321.9	460.682	11420.1	480.281	10476.8	362.575	12064.6	728.562	10570.1	353.677	10924.6	345.193	11681.5	666.503	10758.9	381.712			11027.3	221.62	1.02991	0.031979
3	11289.2	708.997	9388.24	492.159	11466.6	387.403	10114.6	579.538	10910	830.05	10987.1	333.704	11588.6	673.202	10501.2	603.306			10780.7	263.96	1.08688	0.03266
4	10211.8	243.76	10397.6	660.471	10342.5	441.918	10474.4	318.86	10103.5	354.201	10077.5	723.564	9120.18	312.013	10846.6	653.069			10196.8	176.431	1.10925	0.023555
5	10025.6	387.238	9628.31	445.554	8560.81	346.361	9699.94	280.465	9514.83	323.086	9521.91	308.146	8791.11	382.463	9216.56	509.467			9369.88	172.32	1.06923	0.029765
6	9563.4	615.75	8475.33	334.332	9045.96	707.187	9382.34	300.864	9237.62	398.468	9239.65	432.608	9811.12	207.115	9682.59	535.539			9304.75	148.55	1.06712	0.017944
7	9735.86	469.662	10024.6	490.734	10270.1	592.516	9455.77	894.961	9685.75	304.575	9194.39	429.708	9511.85	510.616	10572.4	907.164			9806.35	161.093	1.07634	0.02344
8	10000.4	598.031	10206.3	423.803	10696.9	462.649	9371.9	402.111	10066	595.123	9529.92	605.266	10450.4	277.695	10136.7	550.229			10057.3	154.881	1.13157	0.031102
9	10470.9	537.427	9980.8	536.439	10876.3	525.801	9797.53	347.588	10002.1	806.273	9990.1	626.759	10111.6	212.724	9435.86	654.157			10083.2	152.746	1.11392	0.031712
10	9300.65	792.955	9025.57	435.482	10035	450.567	9939.5	507.145	10463.1	488.623	10152.8	591.101	10222.8	752.199	8960.87	609.025			9762.55	205.274	1.08638	0.042804
	Sham (Fasudil) liver #1		Sham (Fasudil) liver #2		Sham (Fasudil) liver #3		Sham (Fasudil) liver #4		Sham (Fasudil) liver #5		Sham (Fasudil) liver #6		Sham (Fasudil) liver #7		Sham (Fasudil) liver #8
CV-PV zone	Nuclear YAP intensity (a.u.)	SEM	Nuclear YAP intensity (a.u.)	SEM	Nuclear YAP intensity (a.u.)	SEM	Nuclear YAP intensity (a.u.)	SEM	Nuclear YAP intensity (a.u.)	SEM	Nuclear YAP intensity (a.u.)	SEM	Nuclear YAP intensity (a.u.)	SEM	Nuclear YAP intensity (a.u.)	SEM			Average Nuclear YAP intensity (a.u.)	SEM	Norm. average Nuclear YAP intensity (a.u.)	SEM
1	10849.5	754.435	12094.9	429.03	11929.8	930.873	12383.7	437.491	12520.5	662.169	10945.6	316.203	11961.4	397.433	12018.1	405.449			11838	217.909	1.11339	0.024161
2	11207.8	539.243	11724	555.209	11999.4	588.848	10231.8	327.476	10945.8	304.75	11618.4	676.568	12222	509.527	11783.3	332.046			11466.6	227.843	1.07093	0.033096
3	10304.1	1088.83	11279.1	787.856	10806.1	800.554	11045.7	476.548	9618.82	257.798	11098.9	390.359	10403	245.981	10502	655.411			10632.2	190.94	1.07191	0.026819
4	10726.2	660.487	10450.1	910.603	9540.78	1084.63	10030.3	347.455	9404.13	414.715	10550.7	639.469	9425.82	616.44	10012.8	454.445			10017.6	185.521	1.08976	0.024233
5	9279.32	403.32	9914.44	591.231	7999.15	358.01	9526.65	310.044	8718.5	263.662	9647.78	891.197	9915.82	593.749	8853.78	192.207			9231.93	236.111	1.05349	0.034794
6	9050.18	422.4	8417.35	371.159	8526.12	367.509	8327.11	235.754	9106.95	297.596	9075.63	580.867	9197	533.728	9446.07	245.171			8893.3	145.357	1.01994	0.017518
7	9034.64	652.179	9392.31	846.026	8759.67	445.591	9884.53	557.781	10867.7	624.831	8428.75	240.995	8901.24	271.039	9788.59	320.363			9382.18	276.229	1.02979	0.033704
8	10231.8	499.442	9187.37	609.107	9462.12	331.659	9398.81	228.764	9686.3	325.358	9240.61	525.752	9401.84	530.484	8932.81	221.284			9442.7	137.058	1.06242	0.028685
9	10732	884.756	8725.3	247.347	10100.9	420.796	9182.48	254.763	9821.56	362.122	9878.38	508.27	9293.37	261.776	9037.53	244.268			9596.43	231.784	1.06015	0.036176
10	8485.72	684.017	8318.92	225.74	10346	456.782	9788.42	164.814	8961.21	215.811	9445.88	447.09	9068.92	259.989	9501.44	224.405			9239.56	237.51	1.02818	0.04327
	PH (Saline Control) liver #1		PH (Saline Control) liver #2		PH (Saline Control) liver #3		PH (Saline Control) liver #4		PH (Saline Control) liver #5		PH (Saline Control) liver #6		PH (Saline Control) liver #7
CV-PV zone	Nuclear YAP intensity (a.u.)	SEM	Nuclear YAP intensity (a.u.)	SEM	Nuclear YAP intensity (a.u.)	SEM	Nuclear YAP intensity (a.u.)	SEM	Nuclear YAP intensity (a.u.)	SEM	Nuclear YAP intensity (a.u.)	SEM	Nuclear YAP intensity (a.u.)	SEM					Average Nuclear YAP intensity (a.u.)	SEM	Norm. average Nuclear YAP intensity (a.u.)	SEM
1	9861.64	565.892	11060.5	806.479	12277.3	384.6	12620.7	1077.64	12158.5	394.941	10970	305.564	11626.1	506.957					11510.7	360.791	1.08261	0.036142
2	11000.5	479.155	12622.4	1125.43	13756.6	1122.85	15509.3	2510.65	12867.9	699.055	12144.2	501.371	11871.3	486.184					12824.6	552.44	1.19777	0.058872
3	12065.5	459.588	13827.1	704.105	15100.5	637.328	13700.5	815.63	12871.4	349.048	13125.3	697.805	12273.6	607.113					13280.5	392.454	1.33891	0.045929
4	11768.3	588.072	13174.5	1073.96	12086.5	471.778	11342.4	1006.99	12735	323.669	12781.4	283.754	13091.1	730.76					12425.6	264.858	1.35171	0.033272
5	11704.1	377.676	12274.1	507.839	12169.6	477.304	10405	718.112	12399.5	265.49	12280.4	565.571	12229.2	503.793					11923.1	266.587	1.36059	0.04164
6	11853.1	425.856	11486.7	899.272	10561.5	298.308	11754.8	1019.88	10851.7	304.201	12333.7	568	12564.1	428.488					11629.4	276.077	1.33372	0.032435
7	13593.8	532.676	12570.9	1094.51	11430.1	952.508	13087.6	1929.49	11928.3	286.843	12648	482.154	12004.9	828.875					12466.2	279.336	1.36829	0.036369
8	12986.5	474.007	12899.4	1174.79	11631.7	419.565	10557.1	1059.77	13135.9	365.245	12340.8	337.387	11768.9	397.619					12188.6	352.229	1.37137	0.050451
9	14287.1	874.644	12793.5	433.49	12221.6	837.699	11609.4	479.422	12163.3	352.064	12958.9	352.027	13092	822.927					12732.3	325.41	1.40658	0.049415
10	13345.4	966.715	10349.7	797.889	11414.7	370.17	11408.5	512.277	12233	362.652	11869.1	322.888	12847.5	933.575					11924	377.184	1.32691	0.060964
	PH (Fasudil) liver #1		PH (Fasudil) liver #2		PH (Fasudil) liver #3		PH (Fasudil) liver #4		PH (Fasudil) liver #5		PH (Fasudil) liver #6		PH (Fasudil) liver #7		PH (Fasudil) liver #8
CV-PV zone	Nuclear YAP intensity (a.u.)	SEM	Nuclear YAP intensity (a.u.)	SEM	Nuclear YAP intensity (a.u.)	SEM	Nuclear YAP intensity (a.u.)	SEM	Nuclear YAP intensity (a.u.)	SEM	Nuclear YAP intensity (a.u.)	SEM	Nuclear YAP intensity (a.u.)	SEM	Nuclear YAP intensity (a.u.)	SEM			Average Nuclear YAP intensity (a.u.)	SEM	Norm. average Nuclear YAP intensity (a.u.)	SEM
1	11559.2	595.813	13013.5	704.765	10561.8	420.118	12608	506.754	12136.1	540.456	10455.1	554.553	11440.9	358.39	11381.5	561.81			11644.5	320.415	1.09519	0.032659
2	12671.9	1573.89	13321.6	1200.35	11955.2	1349.32	12987	835.952	12164.8	435.469	11993.6	281.988	11851.5	359.469	12153.9	504.799			12387.4	191.156	1.15694	0.03269
3	11116.2	1007.03	11632.8	697.685	12701.8	515.136	11709.1	548.457	12151.1	694.988	12445.5	814.636	11949.8	415.444	12387.5	720.707			12011.7	182.535	1.21099	0.027995
4	11463.6	596.139	12322.3	669.329	10425.5	1127.47	11548.2	1114.06	11743.5	943.164	12769.9	298.999	10405.9	775.86	11684.4	1119.17			11545.4	290.344	1.25596	0.035166
5	10132.4	400.315	10547.1	642.996	11737.4	1060.91	10573.2	598.267	10856.9	1443.41	10971.9	246.859	10906.2	392.536	9589.32	436.373			10664.3	223.698	1.21694	0.036033
6	10348.6	539.823	9380.68	389.993	10663.2	971.263	9149.26	595.98	9222.25	329.737	10987.2	475.277	11669.9	615.917	11685.8	1206.23			10388.4	370.132	1.1914	0.042912
7	12403.9	1192.25	11780.5	1401.79	10614.4	591.012	11191.7	1137.08	10947.3	725.46	11438	1036.65	11509.8	667.465	11753.4	723.917			11454.9	195.143	1.25728	0.027962
8	11441	824.264	10856.3	761.644	11999.7	997.326	11852.2	500.885	13096.1	1210.04	11590.2	1376.59	11530.6	450.752	11052.8	514.607			11677.4	242.63	1.31385	0.040496
9	11660.2	678.436	11335.5	827.135	11789.2	755.22	11436	835.227	10218.6	441.384	11038.3	1126.34	11711.5	429.598	10996.5	337.512			11273.2	183.349	1.2454	0.036213
10	10874.6	639.929	8511.26	478.828	11106.3	530.201	10318.2	496.845	10735.2	1199.59	9910.55	753.412	10825.5	602.063	10977.8	341.149			10407.4	303.682	1.15814	0.051295
